# Supplementary material for: Determinants of Disordered Eating Behaviours (DEBs) among Adolescent Female School Students in Riyadh, Saudi Arabia: A Qualitative Study
Source: Nutrients. 2024 Jul 2;16(13):2119. doi: 10.3390/nu16132119 (PMC11243036; doi:10.3390/nu16132119)
Supplement: Supplementary file 1 [file nutrients-16-02119-s001.zip]

Archive with 1 entries (1 files):
- nutrients-3050399-supplementary.pdf
